# Supplementary material for: Does proximity of women to facilities with better choice of contraceptives affect their contraceptive utilization in rural Ethiopia?
Source: PLoS One. 2017 Nov 13;12(11):e0187311. doi: 10.1371/journal.pone.0187311 (PMC5683563; doi:10.1371/journal.pone.0187311)
Supplement: S1 File — (ZIP) [file pone.0187311.s004.zip]

Archive with 17 entries (12 files):
- Questionnaires/
- Questionnaires/Afan Oromo version/
- Questionnaires/Afan Oromo version/PMA2020-FQ_Afan Oromo 13_11_2013.docx
- Questionnaires/Afan Oromo version/PMA2020-HR_Afan Oromo-13_11_2013.docx
- Questionnaires/Afan Oromo version/PMA2020-SQ_Afan Oromo 13_11_2013.docx
- Questionnaires/Amharic version/
- Questionnaires/Amharic version/FQ_Amharic_14 Nov 13.doc
- Questionnaires/Amharic version/HQ_Amharic_14 Nov 13.doc
- Questionnaires/Amharic version/SDP_Amharic_14 Nov 13.docx
- Questionnaires/English version/
- Questionnaires/English version/PMA2020_Female respondent survey_R1.docx
- Questionnaires/English version/PMA2020_Householdroster_R1.docx
- Questionnaires/English version/PMA2020_SDP_R1.docx
- Questionnaires/Tigrigna Version/
- Questionnaires/Tigrigna Version/PMA2020_Female Respondent Survey_Tigrigna_ R1.doc
- Questionnaires/Tigrigna Version/PMA2020_householdroster_Tigrigna_ R1.doc
- Questionnaires/Tigrigna Version/PMA2020_SDP_Tigrigna_ R1.doc
